# Supplementary material for: Postoperative complications and hospital costs following small bowel resection surgery
Source: PLoS One. 2020 Oct 21;15(10):e0241020. doi: 10.1371/journal.pone.0241020 (PMC7577438; doi:10.1371/journal.pone.0241020)
Supplement: S1 Data — (XLSX) [file pone.0241020.s002.xlsx]

## Sheet: Sheet1
No.	Sex	Age_years	Height_cm	Weight_Kg	BMI	ASA	Malignancy	Smoker	Alcohol	Pre_Chemo	Prev_resection	Prev_Abd_Sx	CCI	Hb	Anaemia	Plt	Creatinine	eGFR	Albumin	Bilirubin	Technique	Urgency_Group	Optime	Metaraminol	Metaraminol_c	Atropine	Atropine_c	NA	NA_c	Ephedrine	Ephedrine_c	Phenyl	Phenyl_c	Adrenaline	Adrenaline_c	Vasopressin	Vasopressin_c	Dobu	Dobu_c	Crystalloid	Alb4	Alb20	ICU_Time_hr	ICU_Care	LOS	Readm	D_to_Readm	Hbc_D1	Anaemia_D1
1	1	18	170	70	24.2215	1	0	0	0	0	0	0	0	108	1	358	58	>90	35	14	1	1	475	35	1	0	0	0	0	0	0	0	0	0	0	0	0	0	0	4000	0	0	156	1	11	0	0	4	1
2	1	91	165	76	27.9155	3	1	0	0	0	0	0	8	127	0	139	100	42	31	10	4	1	220	2.5	1	0	0	0	0	0	0	0	0	0	0	0	0	0	0	2000	0	0	0	0	9	0	0	4	1
3	1	76	156	91	37.3932	3	1	0	0	0	0	1	10	109	1	169	143	31	30	4	1	0	115	0	0	0	0	0	0	0	0	0	0	0	0	0	0	0	0	2000	0	0	0	0	4	0	0	3	1
4	1	43	171.2	60	20.4712	2	1	1	0	0	0	0	1	153	0	233	50	>90	38	16	3	1	261	0	0	0	0	0	0	0	0	0	0	0	0	0	0	0	0	3000	0	0	0	0	5	0	0	2	0
5	0	47	183	89	26.5759	2	0	0	0	0	0	1	1	180	0	286	90	87	41	7	1	0	322	0	0	0	0	0	0	0	0	0	0	0	0	0	0	0	0	2000	0	0	0	0	6	0	0	2	0
6	0	68	182	88	26.5668	2	0	0	0	0	1	1	3	143	0	106	79	88	36	10	4	0	175	0	0	0	0	0	0	12	1	0	0	0	0	0	0	0	0	2000	0	0	0	0	14	0	0	3	1
7	1	55	161	107	41.2793	3	1	0	0	0	1	1	9	136	0	391	51	>90	35	7	1	0	355	8	1	0	0	0	0	0	0	0	0	0	0	0	0	0	0	2000	0	0	0	0	12	0	0	2	0
8	1	43	178	129	40.7146	3	0	1	0	0	0	0	1	138	0	240	70	>90	37	10	1	0	261	0	0	0	0	0	0	18	1	0	0	0	0	0	0	0	0	3000	0	0	0	0	5	0	0	3	1
9	1	76	156.5	63	25.7224	4	0	0	0	0	0	1	4	150	0	286	59	85	38	12	3	1	217	4.75	1	0	0	0	0	15	1	0	0	0	0	0	0	0	0	1500	0	0	0	0	6	0	0	2	0
10	1	71	170	72.1	24.9481	2	0	0	0	0	0	0	4	128	0	283	58	89			2	1	230	3.5	1	0	0	0	0	0	0	0	0	0	0	0	0	0	0	1000	0	0	0	0	7	0	0	2	0
11	0	53	181	92	28.0822	2	0	1	0	0	1	1	2	146	0	199	77	>90	36	6	1	1	110	0.5	1	1200	1	0	0	0	0	0	0	0	0	0	0	0	0	3000	0	0	0	0	2	0	0	2	0
12	1	29	175	109	35.5918	2	0	0	0	0	0	0	0	135	0	364	69	>90	46	3	3	0	212	0	0	0	0	0	0	7.5	1	0	0	0	0	0	0	0	0	1500	0	0	0	0	9	0	0	2	0
13	1	63	165	84.2	30.9275	2	0	0	0	0	0	0	3	100	1	426	53	>90	28	11	2	1	155	1	1	0	0	0	0	0	0	0	0	0	0	0	0	0	0	2000	0	0	10	1	16	0	0	4	1
14	0	26	172	69.6	23.5262	2	0	0	0	0	0	0	0	142	0	270	100	89	38	17	3	0	242	0	0	0	0	0	0	0	0	0	0	0	0	0	0	0	0	2000	0	0	0	0	8	0	0	3	1
15	1	70	155	73.5	30.5931	3	0	0	0	0	0	1	3	133	0	335	77	67	38	5	3	0	207	3	1	0	0	0	0	3	1	0	0	0	0	0	0	0	0	2000	0	0	0	0	7	0	0	3	1
16	1	72	163	60	22.5827	3	0	1	0	0	0	1	4	146	0	288	77	66	44	9	1	1	230	2	1	0	0	0	0	6	1	0	0	0	0	0	0	0	0	2000	0	0	0	0	18	0	0	2	0
17	0	48	166	71.8	26.056	3	0	0	0	0	1	1	1	162	0	160	86	>90	43	12	1	1	259	0	0	0	0	0	0	6	1	0	0	0	0	0	0	0	0	2000	0	0	0	0	13	0	0	2	0
18	1	27	171	76.15	26.0422	3	0	0	0	0	1	1	0	115	1	372	44	>90	25	2	1	1	210	0.5	1	0	0	0	0	0	0	0	0	0	0	0	0	0	0	2000	0	0	0	0	46	0	0	3	1
19	1	56	150	80.4	35.7333	3	0	1	0	0	1	1	2	114	1	191	79	72	32	4	1	1	220	2	1	0	0	0	0	0	0	0	0	0	0	0	0	0	0	2000	0	100	0	0	13	0	0	4	1
20	0	73	164	64	23.7954	3	0	1	0	1	1	1	4	123	1	161	54	>90	27	17	3	1	195	4.5	1	0	0	0	0	0	0	0	0	0	0	0	0	0	0	2000	0	0	0	0	23	1	28	4	1
21	0	43	160	46.8	18.2812	4	1	1	0	0	1	1	2	105	1	317	61	>90	25	80	1	1	183	6	1	0	0	740	1	0	0	0	0	0	0	0	0	0	0	4000	1500	0	127	1	51	1	1	4	1
22	0	76	163	57.7	21.717	5	0	0	0	0	0	1	4	135	0	288	98	65	30	13	1	1	139	2	1	0	0	465	1	0	0	0	0	0	0	0	0	0	0	2000	0	0	57	1	15	1	8	4	1
23	1	29	158	80	32.0461	2	0	0	0	0	0	0	0	126	0	312	64	>90	36	11	3	0	230	0	0	0	0	0	0	0	0	0	0	0	0	0	0	0	0	2000	0	0	0	0	4	0	0	3	1
24	0	40	179	100	31.21	2	0	1	0	0	0	0	1	156	0	276	81	>90	37	5	4	0	288	0	0	0	0	0	0	0	0	0	0	0	0	0	0	0	0	1000	0	0	0	0	8	0	0	2	0
25	1	69	174	82	27.0842	2	0	0	0	0	0	1	3	157	0	474	83	62	43	17	1	1	125	0	0	0	0	0	0	0	0	0	0	0	0	0	0	0	0	1000	0	0	0	0	6	0	0	2	0
26	0	68	160	71	27.7344	2	0	0	0	0	0	0	3	142	0	206	88	77	37	10	3	0	173	1.5	1	0	0	0	0	0	0	0	0	0	0	0	0	0	0	2000	0	0	0	0	7	0	0	3	1
27	0	43	180	84	25.9259	2	0	0	0	0	1	1	1	123	1	400	75	>90	36	5	1	0	149	0	0	0	0	0	0	0	0	0	0	0	0	0	0	0	0	1000	0	0	0	0	4	0	0
28	0	83	165	75.6	27.7686	3	0	0	0	0	0	0	6	137	0	149	64	86	32	26	1	1	176	4	1	0	0	0	0	0	0	0	0	0	0	0	0	0	0	1000	0	0	0	0	6	1	1	3	1
29	0	62	185	76.9	22.469	2	0	0	0	0	0	1	3	127	1	207	73	>90	32	9	1	1	179	0	0	0	0	0	0	0	0	0	0	0	0	0	0	0	0	2000	0	0	0	0	9	0	0	2	0
30	0	87	170	74	25.6055	3	0	0	0	0	1	1	6	177	0	265	103	56	35	19	1	1	226	14	1	0	0	0	0	0	0	0	0	0	0	0	0	0	0	1000	0	0	21	1	7	0	0	3	1
31	0	63	195	87	22.8797	1	0	0	0	0	0	0	3	161	0	186	71	>90	29	9	1	1	216	1	1	0	0	0	0	0	0	0	0	0	0	0	0	0	0	1000	0	0	0	0	7	0	0	2	0
32	0	63	183	68.9	20.5739	4	1	0	0	0	1	1	9	119	1	272	69	>90	27	11	1	1	360	3	1	0	0	0	0	0	0	0	0	0	0	0	0	0	0	5000	0	0	0	0	19	0	0	3	1
33	1	55	155	58.3	24.2664	3	1	0	0	1	1	1	2	113	1	249	70	84	35	8	1	1	135	2	1	0	0	0	0	0	0	0	0	0	0	0	0	0	0	1000	0	0	0	0	7	0	0	4	1
34	0	69	173	65	21.7181	4	0	0	0	0	0	0	3	69	1	96	62	>90	20	4	1	1	200	4	1	0	0	0	0	6	1	0	0	0	0	0	0	0	0	1000	0	0	0	0	17	0	0	4	1
35	1	49	160	75	29.2969	3	0	1	0	0	1	1	3	134	0	217	69	88	35	4	1	1	160	2	1	0	0	0	0	15	1	0	0	0	0	0	0	0	0	1000	0	0	154	1	41	1	2	3	1
36	0	23	175	60	19.5918	3	0	0	0	0	0	0	0	123	1	278	49	>90	26	4	1	1	144	1.5	1	0	0	0	0	6	1	0	0	0	0	0	0	0	0	1000	0	0	0	0	18	0	0	3	1
37	1	72	151	73.4	32.1916	4	0	0	0	0	1	1	4	108	1	589	45	>90	36	9	1	1	180	3	1	0	0	0	0	0	0	0	0	0	0	0	0	0	0	2000	0	0	0	0	6	0	0	4	1
38	0	65	180	60.6	18.7037	4	1	0	0	1	1	1	4	133	0	222	78	89	30	4	1	0	212	4.5	1	0	0	0	0	0	0	0	0	0	0	0	0	0	0	3000	0	0	206	1	17	0	0	3	1
39	1	75	160	52	20.3125	2	0	0	0	0	0	1	4	153	0	294	137	33	20	7	2	1	255	8	1	0	0	2	1	0	0	0	0	0	0	0	0	0	0	5500	1000	0	60	1	17	0	0	4	1
40	0	61	154	56	23.6128	2	0	1	0	0	0	1	3	138	0	287	60	>90	33	4	2	0	315	1.5	1	0	0	0	0	0	0	0	0	0	0	0	0	0	0	1200	0	0	0	0	7	0	0	2	0
41	1	80	154	60	25.2994	3	0	0	0	0	1	1	4	98	1	462	56	85	29	6	1	1	197	3.5	1	0	0	0	0	0	0	0	0	0	0	0	0	0	0	200	0	0	221	1	16	0	0	2	0
42	1	55	157	72	29.2101	3	0	1	0	0	0	1	3	142	0	189	59	>90	39	5	1	0	240	0	0	0	0	0	0	0	0	0	0	0	0	0	0	0	0	2000	0	0	0	0	10	0	0	3	1
43	1	41	159	50	19.7777	2	0	1	0	0	1	1	1	129	0	196	79	79	27	3	1	1	125	0	0	0	0	0	0	0	0	0	0	0	0	0	0	0	0	1000	0	100	0	0	37	0	0	3	1
44	0	57	175	85	27.7551	2	0	0	0	0	0	0	3	163	0	230	74	>90	40	14	1	1	115	0	0	0	0	0	0	0	0	0	0	0	0	0	0	0	0	2000	0	0	0	0	8	0	0	3	1
45	1	30	160	63.9	24.9609	2	0	0	0	0	1	1	0	143	0	229	75	>90	38	9	3	0	280	0	0	0	0	0	0	0	0	0	0	0	0	0	0	0	0	2000	0	0	0	0	9	0	0	4	1
46	0	45	185	69	20.1607	2	0	1	0	0	0	0	1	114	1	467	80	>90	28	14	3	0	236	0	0	0	0	0	0	0	0	0	0	0	0	0	0	0	0	2000	0	0	0	0	5	0	0	3	1
47	0	53	182	96	28.982	3	0	0	1	0	1	1	2	126	1	117	72	>90	31	31	1	0	216	6	1	0	0	0	0	0	0	0	0	0	0	0	0	0	0	2000	500	0	19	1	5	0	0	3	1
48	0	40	165	67.3	24.7199	3	0	1	1	0	0	0	1	128	1	402	56	>90	26	5	3	1	220	0	0	0	0	0	0	0	0	0	0	0	0	0	0	0	0	1700	0	0	0	0	25	0	0	3	1
49	1	64	162	57.3	21.8336	2	0	0	0	0	1	1	3	143	0	255	49	>90	39	4	3	0	201	1.5	1	0	0	0	0	25	1	0	0	0	0	0	0	0	0	1000	0	0	0	0	4	0	0	2	0
50	0	63	177	82	26.1738	3	0	1	0	0	0	0	10	130	0	226	81	89	36	10	4	1	317	6	1	0	0	0	0	10	1	0	0	0	0	0	0	0	0	2000	0	100	8	1	5	0	0	4	1
51	1	84	168	100.1	35.4663	3	0	0	0	0	1	1	5	134	0	214	123	35	34	12	1	1	206	1	1	0	0	0	0	0	0	0	0	0	0	0	0	0	0	1000	0	0	0	0	16	0	0	2	0
52	0	87	165	79	29.0174	4	0	0	0	0	0	0	6	125	1	177	253	19	38	13	1	1	97	0	0	0	0	900	1	0	0	0	0	0	0	0	0	0	0	1000	0	0	11	1	1	0	0	3	1
53	0	27	176	72.5	23.4052	2	0	1	0	0	1	1	0	159	0	388	89	>90	39	5	1	0	282	2	1	0	0	0	0	0	0	0	0	0	0	0	0	0	0	2000	1000	0	0	0	5	0	0	3	1
54	0	70	166	78	28.306	4	0	0	0	0	0	0	4	127	1	239	109	58	24	6	1	1	283	2	1	0	0	1178	1	0	0	0	0	0	0	0	0	0	0	3000	500	0	49	1	7	0	0	3	1
55	1	91	158	40.55	16.2434	2	0	0	0	0	1	1	6	148	0	217	49	82	44	17	1	1	120	2	1	0	0	0	0	0	0	0	0	0	0	0	0	0	0	1000	0	0	25	1	11	0	0	2	0
56	0	62	168	97.1	34.4033	4	1	0	0	1	1	1	10	128	1	254	65	>90	29	12	1	1	362	5	1	0	0	0	0	0	0	0	0	0	0	0	0	0	0	3000	500	0	0	0	16	0	0	2	0
57	1	72	152	66	28.5665	2	0	0	0	0	0	1	4	123	0	209	65	80	29	19	2	1	142	1	1	0	0	0	0	0	0	0	0	0	0	0	0	0	0	1000	0	0	0	0	8	0	0	2	0
58	0	34	170	68	23.5294	2	0	0	0	0	0	0	0	147	0	233	84	>90	43	20	1	1	366	3	1	600	1	0	0	0	0	0	0	0	0	0	0	0	0	3000	0	0	0	0	12	0	0	3	1
59	0	80	181	96	29.3031	3	0	0	0	0	0	0	5	152	0		61	89	45	8	1	1	125	4	1	0	0	0	0	3	1	0	0	0	0	0	0	0	0	2000	0	0	0	0	5	0	0	2	0
60	1	83	160	57	22.2656	2	0	0	0	0	0	0	5	116	1	210	65	75	26	8	4	1	198	1.5	1	0	0	0	0	0	0	0	0	0	0	0	0	0	0	1000	0	0	0	0	9	0	0	3	1
61	0	66	179	79	24.6559	2	1	0	0	0	0	0	5	143	0	245	101	67	31	10	4	1	187	0.5	1	0	0	0	0	0	0	0	0	0	0	0	0	0	0	2000	0	0	0	0	8	0	0	2	0
62	1	60	153	61	26.0584	3	0	0	0	0	1	0	3	120	0	417	53	>90	39	5	1	1	247	0	0	0	0	0	0	0	0	0	0	0	0	0	0	0	0	2000	0	0	0	0	9	1	8	4	1
63	1	50	163	51.9	19.534	2	0	1	0	0	0	1	1	128	0	157	57	>90	34	12	1	1	145	0	0	0	0	0	0	0	0	0	0	0	0	0	0	0	0	1000	0	0	0	0	9	0	0	3	1
64	0	56	175	74	24.1633	2	1	0	0	1	1	1	2	126	1	236	103	69	32	11	1	1	285	2	1	0	0	0	0	0	0	0	0	0	0	0	0	0	0	4000	0	0	0	0	11	0	0	3	1
65	1	75	158	42.8	17.1447	4	0	0	0	0	1	1	5	135	0	228	44	>90	27	9	1	1	125	2.5	1	0	0	0	0	0	0	0	0	0	0	0	0	0	0	1000	0	0	51	1	14	1	3	4	1
66	1	34	175	63.5	20.7347	3	1	0	0	1	0	0	0	111	1	462	69	>90	39	2	4	1	90	0	0	0	0	0	0	0	0	0	0	0	0	0	0	0	0	1000	0	0	0	0	5	0	0	4	1
67	0	69	180	85	26.2346	3	1	0	0	0	0	1	9	140	0	211	84	81	37	6	1	0	159	2	1	0	0	0	0	0	0	0	0	0	0	0	0	0	0	1000	0	0	0	0	6	0	0	4	1
68	1	50	169	59	20.6575	1	0	0	0	0	0	1	1	131	0	251	72	83	42	8	4	1	115	0	0	800	1	0	0	0	0	0	0	0	0	0	0	0	0	2000	0	0	0	0	5	0	0	3	1
69	0	76	164	96.05	35.7116	2	1	0	0	0	0	0	11	142	0	210	81	80	37	4	4	1	170	1	1	0	0	0	0	0	0	0	0	0	0	0	0	0	0	2500	0	0	0	0	18	0	0	3	1
70	1	30	164.3	62	22.9677	2	1	0	0	0	1	1	0	132	0	376	67	>90	41	3	3	0	180	0	0	0	0	0	0	0	0	0	0	0	0	0	0	0	0	2000	0	0	0	0	10	0	0	3	1
71	1	35	152	64	27.7008	2	0	0	0	0	1	1	0	126	0	385	58	>90	37	4	1	0	201	6	1	0	0	0	0	0	0	0	0	0	0	0	0	0	0	1000	0	0	0	0	8	0	0	4	1
72	0	33	170	66	22.8374	2	0	0	0	0	1	1	0	132	0	266	75	>90	42	6	4	0	160	0.5	1	0	0	0	0	0	0	0	0	0	0	0	0	0	0	1000	0	0	0	0	6	0	0	3	1
73	1	58	166.4	67.5	24.3779	2	0	0	0	0	0	0	2	132	0	305	70	82	37	5	3	0	222	1	1	0	0	0	0	0	0	0	0	0	0	0	0	0	0	2000	0	0	0	0	9	1	0	4	1
74	0	47	172	69	23.3234	2	0	0	0	0	1	1	1	111	1	291	87	>90	32	5	1	0	207	0	0	0	0	0	0	0	0	0	0	0	0	0	0	0	0	2000	0	0	0	0	6	0	0	4	1
75	0	49	176	82.6	26.6658	1	1	0	0	0	0	0	7	171	0	223	110	67	42	25	1	0	249	4	1	0	0	0	0	40	1	0	0	0	0	0	0	0	0	1000	0	0	0	0	9	0	0	2	0
76	0	63	165.5	69.3	25.301	2	0	1	0	0	0	0	3	128	1	717	57	>90	22	7	1	1	286	0	0	0	0	0	0	0	0	0	0	0	0	0	0	0	0	2000	0	0	0	0	34	0	0	3	1
77	0	28	175	100	32.6531	3	0	0	0	0	1	1	0	119	1	185	71	>90	41	13	1	1	209	0	0	0	0	0	0	0	0	0	0	0	0	0	0	0	0	3000	0	0	0	0	5	0	0	3	1
78	1	31	165	83	30.4867	2	0	0	0	0	0	1	0	104	1	202	60	>90	32	6	3	1	172	0	0	0	0	0	0	0	0	0	0	0	0	0	0	0	0	1000	0	0	0	0	10	1	18	4	1
79	1	51	180	87.5	27.0062	2	0	1	1	0	0	0	2	147	0	389	61	>90	37	5	3	0	232	2	1	0	0	0	0	25	1	0	0	0	0	0	0	0	0	2000	1000	0	0	0	5	0	0	4	1
80	0	57	176	78	25.1808	2	0	0	0	0	0	0	2	136	0	334	78	>90			3	0	175	1.5	1	0	0	0	0	10	1	0	0	0	0	0	0	0	0	2000	0	100	0	0	6	0	0	3	1
81	0	32	186	96.3	27.8356	2	0	0	0	0	0	0	0	134	0	264	80	>90	39	10	3	0	239	0	0	0	0	0	0	0	0	0	0	0	0	0	0	0	0	3000	0	0	0	0	4	0	0	2	0
82	0	54	165	69	25.3444	1	0	0	0	0	1	1	2	140	0	265	89	84	37	8	3	0	179	2	1	0	0	0	0	5	1	0	0	0	0	0	0	0	0	1000	0	0	0	0	5	0	0	2	0
83	1	61	161	65.2	25.1534	2	0	1	0	0	0	0	3	116	1	426	71	79	28	2	1	0	273	1.5	1	0	0	0	0	0	0	0	0	0	0	0	0	0	0	2000	0	0	0	0	6	0	0	4	1
84	0	32	179	73	22.7833	3	0	0	0	0	1	1	0	144	0	288	61	>90	34	2	1	0	280	0	0	0	0	0	0	0	0	0	0	0	0	0	0	0	0	2000	0	0	0	0	14	0	0	3	1
85	0	25	170	68.3	23.6332	2	0	0	0	0	0	0	0	153	0	363	112	78	34	6	1	0	200	1	1	0	0	0	0	0	0	0	0	0	0	0	0	0	0	2000	0	0	0	0	5	0	0	3	1
86	1	23	174	58	19.1571	3	0	0	0	0	0	0	0	141	0	284	59	>90	39		3	1	219	1	1	0	0	0	0	6	1	0	0	0	0	0	0	0	0	2000	0	0	0	0	9	0	0	3	1
87	0	40	187.2	67.7	19.3187	3	0	0	0	0	0	0	1	139	0	211	73	>90	34	8	3	0	175	2	1	0	0	0	0	0	0	0	0	0	0	0	0	0	0	2000	0	0	0	0	9	0	0	3	1
88	0	35	175	69	22.5306	3	0	0	0	0	0	0	0	114	1	292	71	>90	34	3	4	0	217	0	0	0	0	0	0	12	1	0	0	0	0	0	0	0	0	2000	0	0	0	0	5	0	0	3	1
89	0	62	155	57.4	23.8918	3	0	0	0	0	0	0	3	128	1	217	107	63	30	8	1	0	240	0	0	0	0	0	0	0	0	0	0	0	0	0	0	0	0	2000	0	0	0	0	7	0	0	3	1
90	1	33	155	54	22.4766	2	0	0	0	0	0	1	0	120	0	203	60	>90	39	11	3	0	195	0	0	0	0	0	0	0	0	0	0	0	0	0	0	0	0	2000	0	0	0	0	5	0	0	4	1
91	0	51	178	83.55	26.3698	3	0	0	0	0	0	0	2	89	1	384	91	82	16	6	3	0	230	3	1	0	0	0	0	0	0	0	0	0	0	0	0	0	0	1000	500	0	6	1	38	0	0	4	1
92	1	87	158	52	20.83	4	0	0	0	0	0	1	8	144	0	322	101	43	35	6	1	1	150	1	1	0	0	0	0	0	0	0	0	0	0	0	0	0	0	1500	0	0	47	1	12	0	0	5	1
93	0	31	191	71	19.4622	2	0	1	0	0	0	1	0	139	0	220	68	>90	41	8	3	0	210	0	0	0	0	0	0	0	0	0	0	0	0	0	0	0	0	2000	0	0	0	0	7	0	0	3	1
94	0	83	167	75	26.8923	2	1	0	0	0	1	1	11	114	1	219	149	37	29	8	1	0	195	3.5	1	0	0	0	0	0	0	0	0	0	0	0	0	0	0	1000	0	200	0	0	18	0	0	4	1
95	1	55	162	50	19.052	2	1	0	0	0	0	0	4	114	1	344	57	>90	29	5	3	1	250	1.5	1	0	0	0	0	0	0	0	0	0	0	0	0	0	0	2000	0	0	0	0	11	0	0	3	1
96	0	57	165	67.75	24.8852	3	0	0	0	1	1	1	2	111	1	259	73	>90	26	25	1	1	169	0.5	1	0	0	0	0	0	0	0	0	0	0	0	0	0	0	3000	0	0	0	0	23	0	0	3	1
97	1	47	172	125	42.2526	2	0	0	0	0	1	1	1	153	0	441	72	85	38	6	3	0	230	1.5	1	0	0	0	0	0	0	0	0	0	0	0	0	0	0	2000	0	0	0	0	6	0	0	2	0
98	0	51	183	88	26.2773	2	0	0	0	0	1	1	2	149	0	292	108	68	34	8	3	0	238	1.5	1	0	0	0	0	5	1	0	0	0	0	0	0	0	0	2000	0	0	0	0	16	0	0	2	0
99	0	61	182	91.9	27.7442	2	0	0	0	0	0	0	3	169	0	303	114	59	31	24	3	1	187	0.5	1	0	0	0	0	0	0	0	0	0	0	0	0	0	0	2000	0	0	0	0	8	0	0	2	0
100	1	41	165	61.4	22.5528	2	0	0	0	0	0	0	1	109	1	644	49	>90	23	2	2	1	180	0	0	0	0	0	0	0	0	0	0	0	0	0	0	0	0	5000	0	0	0	0	25	0	0	3	1
101	1	93	157	77	31.2386	3	1	0	0	0	1	1	12	97	1	378	72	62	34	4	1	0	410	0	0	0	0	0	0	36	1	0	0	0	0	0	0	0	0	2700	0	0	4	1	15	0	0	4	1
102	1	88	162	56.7	21.6049	2	0	0	0	0	1	1	5	128	0	278	50	82	28	12	1	1	195	1	1	0	0	0	0	0	0	0	0	0	0	0	0	0	0	2000	0	0	0	0	22	0	0	2	0
103	0	84	155.5	77	31.8442	4	0	0	0	0	0	1	7	115	1	185	104	56	38	12	2	1	126	0	0	0	0	480	1	0	0	0	0	0	0	0	0	0	0	1000	0	0	285	1	34	0	0	3	1
104	0	78	170	66.65	23.0623	3	1	0	0	0	0	1	10	94	1	145	134	49	14	6	1	1	240	5	1	0	0	0	0	0	0	0	0	0	0	0	0	0	0	3000	0	100	32	1	16	0	0	5	1
105	0	83	186	93.4	26.9973	3	0	0	0	0	1	1	5	95	1	240	187	28	30	5	1	1	270	6	1	0	0	0	0	0	0	0	0	0	0	0	0	0	0	2000	0	0	21	1	30	0	0	4	1
106	0	44	184	62.25	18.3867	3	0	1	0	0	1	1	1	106	1	378	86	>90	35	10	1	0	270	3.5	1	0	0	0	0	0	0	0	0	0	0	0	0	0	0	2000	0	100	10	1	36	1	17	4	1
107	1	41	170	55	19.0311	2	0	1	0	0	0	1	1	156	0	163	37	>90	27	20	1	1	290	7.5	1	0	0	720	1	0	0	0	0	0	0	0	0	0	0	3000	0	0	87	1	18	0	0	4	1
108	0	81	162	52.7	20.0808	4	0	0	0	0	0	1	5	115	1	362	109	54	33	6	2	1	235	0	0	0	0	0	0	12	1	0	0	0	0	0	0	0	0	2000	0	0	68	1	40	0	0	3	1
109	1	30	158	36.35	14.561	2	0	0	0	0	0	0	0	86	1	283	36	>90	25	4	2	1	274	0	0	0	0	0	0	0	0	0	0	0	0	0	0	0	0	1000	0	0	0	0	27	0	0	5	1
110	0	63	168.5	85.2	30.0082	3	0	0	0	0	1	1	3	120	1	285	92	76	38	40	1	1	240	3	1	0	0	0	0	0	0	0	0	0	0	0	0	0	0	3000	0	0	0	0	31	1	1	4	1
111	0	86	168	87	30.8248	2	1	0	0	0	0	0	13	133	0	225	140	39	28	6	4	0	179	2	1	0	0	0	0	0	0	0	0	0	0	0	0	0	0	1000	0	0	0	0	3	0	0	3	1
112	1	71	166	65.7	23.8424	2	1	0	0	0	0	0	10	135	0	368	64	83	40	6	1	1	285	4.5	1	0	0	0	0	0	0	0	0	0	0	0	0	0	0	4000	500	0	18	1	9	0	0	4	1
113	0	80	173	68	22.7204	2	0	0	0	0	1	1	6	110	1	258	63	88	30	4	2	0	194	0.5	1	0	0	0	0	0	0	0	0	0	0	0	0	0	0	3000	0	0	0	0	10	0	0	4	1
114	0	65	165	59	21.6713	2	0	0	0	0	1	1	3	148	0	265	70	>90	33	7	1	1	163	1.5	1	0	0	0	0	0	0	0	0	0	0	0	0	0	0	2000	0	0	0	0	6	0	0	2	0
115	1	78	175	70	22.8571	4	0	0	0	0	0	0	4	112	1	191	297	12	24	10	1	1	228	2.5	1	0	0	150	1	0	0	0	0	0	0	0	0	0	0	2000	0	200	18	1	22	0	0	4	1
116	0	91	167	72.4	25.9601	3	0	0	8	0	0	0	0	116		71	78	37	14	0.9	1	1	130	8	1	0	0	0	0	0	0	0	0	0	0	0	0	0	0	1000	0	0	14	1	12	0	0	4	1
117	1	74	162	48.8	18.5947	4	0	0	0	0	1	1	8	120	0	398	70	72	22	4	1	1	265	1	1	0	0	360	1	0	0	0	0	0	0	0	0	0	0	1000	500	0	96	1	19	0	0	3	1
118	0	94	175	67.8	22.1388	4	0	0	0	0	0	0	7	135	0	175	77	74	26	18	1	1	211	0	0	0	0	0	0	0	0	0	0	0	0	0	0	0	0	2000	0	0	0	0	21	0	0	2	0
119	1	70	158	54	21.6311	3	0	0	0	0	0	0	3	106	1	604	46	>90	24	5	1	1	220	9	1	0	0	0	0	0	0	0	0	0	0	0	0	0	0	2000	0	0	5	1	17	0	0	4	1
120	0	20	169	56	19.6072	3	0	0	0	0	1	1	0	111	1	694	54	>90			1	1	189	0.5	1	0	0	0	0	0	0	0	0	0	0	0	0	0	0	2500	0	0	15	1	3	0	0	4	1
121	0	60	176	102.8	33.187	4	0	1	1	0	0	0	6	129	1	201	128	52	25	54	1	1	119	0	0	0	0	0	0	0	0	0	0	0	0	0	0	0	0	400	0	0	23	1	1	0	0	3	1
122	0	54	179	69	21.5349	2	0	0	0	0	0	0	2	118	1	302	64	>90	20	5	2	0	214	1	1	0	0	0	0	0	0	0	0	0	0	0	0	0	0	2000	0	0	0	0	11	1	2	3	1
123	0	55	180	70	21.6049	3	0	1	1	0	0	0	3	74	1	168	74	>90	30	22	1	1	262	5	1	0	0	0	0	0	0	0	0	0	0	0	0	0	0	4000	1000	0	0	0	14	0	0	5	1
124	1	18	174	55.95	18.48	2	0	0	0	0	0	0	0	101	1	338	39		29	6	3	0	222	0	0	0	0	0	0	0	0	0	0	0	0	0	0	0	0	2000	0	0	0	0	18	1	16	4	1
125	1	54	168	65.5	23.2072	4	0	0	0	0	0	0	2	95	1	418	51	>90	23	4	1	1	163	1.5	1	0	0	0	0	0	0	0	0	0	0	0	0	0	0	1000	0	0	0	0	37	0	0	4	1
126	0	61	193	73	19.5978	4	0	1	0	0	0	0	3	85	1	345	54	>90	18	18	1	1	180	0	0	0	0	450	1	0	0	0	0	0	0	0.6	1	0	0	1900	0	0	180	1	23	1	9	4	1
127	1	35	156	50	20.5457	2	0	0	0	0	0	0	0	113	1	438	50	>90	32	2	3	1	195	0	0	0	0	0	0	0	0	0	0	0	0	0	0	0	0	1000	0	0	0	0	10	0	0	4	1
128	0	85	179	62.6	19.5375	3	0	0	0	0	0	0	6	111	1	216	129	42	27	4	1	1	210	6	1	0	0	0	0	0	0	0	0	0	0	0	0	0	0	2000	0	0	0	0	26	1	1	4	1
129	1	91	174	58.1	19.1901	4	0	0	0	0	0	0	11	121	0	416	215	17	24	16	1	1	150	8	1	0	0	0	0	1	1	0	0	0	0	0	0	0	0	2000	0	100	50	1	2	0	0	4	1
130	0	51	171	75	25.6489	5	1	0	0	0	0	0	4	142	0	187	80	>90	28	14	1	1	160	1	1	0	0	0	0	0	0	0	0	0	0	0	0	0	0	4000	1500	0	64	1	21	0	0	4	1
131	1	51	176	82	26.4721	3	0	0	0	1	0	0	2	128	0	169	71	84	31	7	1	1	160	2.5	1	0	0	720	1	0	0	0	0	0	0	0	0	0	0	2000	0	0	70	1	7	0	0	4	1
132	0	60	155	67.5	28.0957	3	0	0	0	0	0	1	3	74	1	63	159	40	28	31	2	1	183	4.5	1	0	0	0	0	3	1	0	0	0	0	0	0	0	0	1100	0	0	0	0	6	0	0	4	1
133	0	54	174	77.5	25.5978	3	0	0	0	0	0	1	5	89	1	298	135	53	33	20	4	1	230	0	0	0	0	362.5	1	0	0	0	0	0	0	0	0	0	0	1000	0	0	52	1	4	0	0	4	1
134	0	65	186	98	28.327	3	0	0	1	0	0	0	4	114	1						1	1	113	0	0	0	0	0	0	0	0	0	0	0	0	0	0	0	0	1000	500	0	0	0	12	0	0	4	1
135	0	40	170	55	19.0311	4	0	0	0	0	0	1	2	90	1	95	121	63	20	89	1	0	300	0	0	0	0	1590	1	0	0	0	0	0	0	3	1	0	0	1000	1500	100	250	1	19	0	0	5	1
136	1	42	162	60	22.8624	4	0	0	0	0	0	0	4	84	1	59	84	74	27	88	1	0	264	0	0	0	0	2640	1	0	0	0	0	0	0	0	0	0	0	4000	1500	0	452	1	35	0	0	4	1
137	1	57	164	42	15.6157	5	0	0	0	0	0	0	6	102	1	134	199	23	38	89	1	0	310	1	1	0	0	6262	1	0	0	0	0	1701	1	8.25	1	0	0	2000	1500	0	51	1	3	0	0	5	1
138	0	73	175	105.6	34.4816	3	0	0	0	0	0	0	4	177	0	261	104	61	44	15	3	1	210	8.25	1	0	0	0	0	10	1	0	0	0	0	0	0	0	0	2000	0	0	892	1	53	0	0	2	0
139	0	65	183	115	34.3396	4	0	0	0	0	0	0	5	155	0	202	134	47	34	27	1	1	195	1.5	1	0	0	0	0	0	0	0	0	0	0	0	0	0	0	2000	0	100	39	1	12	0	0	2	0
140	1	78	163	58.1	21.8676	4	0	1	0	0	1	1	9	81	1	232	186	22	35	2	1	0	180	0	0	0	0	0	0	0	0	0	0	0	0	0	0	0	0	2000	0	0	61	1	41	0	0	4	1
141	0	64	180	79.3	24.4753	3	1	0	0	0	0	0	5	100	1	128	105	64	21	8	1	1	245	0.5	1	0	0	0	0	0	0	0	0	0	0	0	0	0	0	2000	0	0	0	0	19	0	0	4	1
142	1	69	158	83.1	33.2879	3	0	0	0	0	1	1	3	96	1	354	81	63	23	4	1	1	80	0	0	0	0	0	0	0	0	0	0	0	0	0	0	0	0	4000	0	0	124	1	98	0	0	5	1
143	0	89	165	69.2	25.4178	3	0	0	0	0	0	0	7	111	1	177	398	11	36	41	1	1	215	4	1	0	0	0	0	0	0	0	0	0	0	0	0	0	0	100	0	0	126	1	15	0	0	3	1
144	0	86	164	74.7	27.7736	4	0	0	0	0	0	0	7	92	1	291	280	17	35	5	1	0	135	1	1	0	0	1260	1	0	0	0	0	0	0	0	0	0	0	1500	500	0	32	1	6	0	0	4	1
145	1	72	172	43	14.5349	3	0	0	0	0	1	1	6	119	1	89	48	>90	26	53	1	1	255	5	1	0	0	0	0	0	0	0	0	0	0	0	0	0	0	2000	0	0	153	1	55	0	0	4	1
146	0	76	171	73	24.9649	2	1	0	0	0	0	1	10	126	1	182	192	28	25	6	1	1	362	0	0	0	0	0	0	0	0	0	0	0	0	0	0	0	0	4000	1000	0	47	1	57	0	0	5	1
147	0	57	170	57	19.7232	2	0	0	0	0	1	1	3	91	1	631	51	>90			1	0	433	8.5	1	0	0	0	0	18	1	0	0	0	0	0	0	0	0	3200	0	200	13	1	15	1	6	4	1
148	0	53	172	81	27.3797	3	1	0	0	0	0	1	8	102	1	97	100	73	42		1	0	534	8.5	1	0	0	660	1	2.5	1	0	0	0	0	0	0	0	0	3100	0	0	26	1	8	0	0	4	1
149	0	57	168	67	23.7387	2	0	1	0	0	1	1	4	112	1	255	97	74	38	7	1	1	120	0	0	0	0	0	0	0	0	0	0	0	0	0	0	0	0	1000	0	100	15	1	17	1	12	5	1
150	0	53	177	88	28.089	3	1	0	0	0	0	1	8	87	1	306	120	59	21		4	1	136	0.5	1	0	0	0	0	0	0	0	0	0	0	0	0	0	0	1900	0	0	0	0	6	0	0	4	1
151	1	70	165.5	90	32.8584	4	0	0	0	0	0	1	6	130	0	263	144	32	41	10	1	1	240	0	0	0	0	525	1	0	0	0	0	0	0	0	0	0	0	2000	0	0	327	1	26	0	0	3	1
152	0	64	175.5	70	22.7271	3	0	1	0	0	0	1	3	109	1	74	104	65	21	13	1	1	655	3.75	1	0	0	4070	1	0	0	0	0	0	0	0	0	0	0	2000	0	0	167	1	19	0	0	4	1
153	1	79	165	53.9	19.798	4	1	0	0	1	0	0	10	88	1	275	58	84	28	3	1	1	197	1.5	1	0	0	0	0	0	0	0	0	0	0	0	0	0	0	1000	0	0	0	0	10	0	0	4	1
154	0	68	180	71.3	22.0062	3	1	0	0	0	1	1	9	106	1	342	93	72	31	4	1	0	366	2.5	1	0	0	0	0	0	0	0	0	0	0	0	0	0	0	4000	0	0	0	0	16	0	0	4	1
155	0	51	160	54.4	21.25	3	0	1	1	0	0	0	3	132	0	271	60	>90	28	4	2	1	220	0	0	0	0	0	0	0	0	0	0	0	0	0	0	0	0	1000	0	0	98	1	34	0	0	3	1
156	0	52	174.5	107.5	35.3035	2	1	0	0	0	0	1	8	123	1	319	75	>90	39	7	1	0	185	0	0	0	0	0	0	0	0	0	0	0	0	0	0	0	0	1000	0	0	20	1	8	0	0	3	1
157	0	93	175	85	27.7551	3	0	0	0	0	0	1	8	140	0	199	75	75	18	8	1	1	220	1.5	1	0	0	0	0	0	0	0	0	0	0	0	0	0	0	1000	0	0	3	1	8	0	0	2	0
158	1	78	160	60	23.4375	3	0	0	0	0	0	1	5	104	1	586	76	64	27	15	1	1	120	0	0	0	0	0	0	0	0	0	0	0	0	0	0	0	0	3000	0	0	14	1	10	1	2	4	1
159	1	64	162	62	23.6244	2	1	0	0	0	0	1	4	99	1	375	48	>90	28	10	2	0	155	0	0	600	1	0	0	12	1	0	0	0	0	0	0	0	0	1000	0	0	0	0	8	0	0	5	1
160	0	66	170	66	22.8374	3	0	0	0	0	0	1	3	127	1	197	70	>90	28	31	1	1	325	1	1	0	0	0	0	0	0	0	0	0	0	0	0	0	0	3000	0	0	30	1	86	0	0	3	1
161	1	83				2	0	0	0	0	0	0	5	140	0	408	67	74	31	8	1	1	151	4	1	0	0	0	0	0	0	0	0	0	0	0	0	0	0	2000	0	0	0	0	4	0	0	3	1
162	1	37	168	80	28.3447	1	0	0	0	0	0	1	0	135	0	337	60	>90			4	1	178	0.5	1	0	0	0	0	0	0	0	0	0	0	0	0	0	0	2000	0	0	0	0	4	0	0	3	1
163	0	67	179	77	24.0317	2	0	0	0	0	0	0	3	154	0	199	96	70			1	1	135	0	0	0	0	0	0	0	0	0	0	0	0	0	0	0	0	1000	0	0	0	0	5	0	0	4	1
164	1	71	163	59	22.2063	2	0	0	0	0	0	1	4	124	0	242	71	73	32	9	1	1	145	1	1	0	0	0	0	0	0	0	0	0	0	0	0	0	0	1000	0	0	0	0	5	0	0	4	1
165	0	82	170	67	23.1834	3	0	0	0	0	0	0	5	125	1	312	79	79	28	62	1	1	107	0	0	0	0	0	0	0	0	0	0	0	0	0	0	0	0	1000	0	0	0	0	7	0	0	4	1
166	1	81	162	62.3	23.7388	3	0	0	0	0	0	1	5	136	0	244	232	16	39	11	1	1	164	2	1	0	0	0	0	0	0	0	0	0	0	0	0	0	0	1250	0	0	18	1	4	1	4	4	1
167	0	53	172	98	33.126	2	0	0	0	0	0	0	4	140	0	337	112	64	30	11	2	1	255	0	0	0	0	0	0	0	0	0	0	0	0	0	0	0	0	2000	0	0	0	0	10	0	0	2	0
168	1	83		77.4		3	0	1	0	0	0	0	9	149	0	422	91	33	36	5	1	1	203	8	1	0	0	180	1	15	1	0	0	0	0	0	0	0	0	3000	0	0	75	1	11	0	0	4	1
169	1	44	172	102	34.4781	2	0	1	0	0	0	1	1	80	1	238	60	>90	36	3	1	0	375	1.5	1	0	0	0	0	0	0	0	0	0	0	0	0	0	0	2000	0	0	18	1	8	0	0	5	1
170	1	61	155	95	39.5421	3	0	0	0	0	0	1	2	131	0	283	55	>90	35	13	1	1	180	0	0	0	0	0	0	0	0	0	0	0	0	0	0	0	0	1000	0	0	0	0	12	0	0	2	0
171	0	66	178	81.1	25.5965	3	1	0	0	0	0	0	9	151	0	230	59	>90	30	9	1	1	182	0	0	0	0	0	0	0	0	0	0	0	0	0	0	0	0	1000	0	0	7	1	8	0	0	2	0
172	1	97	159	60	23.7332	3	0	0	0	0	0	0	8	177	0	160	76	57			1	1	190	4	1	0	0	0	0	0	0	0	0	0	0	0	0	0	0	1000	0	0	0	0	2	0	0	1	0
173	1	43	170	54.85	18.9792	4	0	0	0	0	1	1	1	131	0	462	54	>90	28	10	1	0	605	3.5	1	0	0	0	0	0	0	0	0	0	0	0	0	0	0	6000	500	0	142	1	38	0	0	4	1
174	1	79	164	68	25.2826	3	0	0	0	0	0	0	4	153	0	291	86	55	33	14	1	1	187	2	1	0	0	0	0	0	0	0	0	0	0	0	0	0	0	3000	0	0	0	0	14	0	0	2	0
175	0	40	183	79.8	23.8287	3	0	0	1	0	1	1	1	162	0	75	94	86	45	24	1	0	377	0	0	0	0	0	0	0	0	0	0	0	0	0	0	0	0	2000	0	0	0	0	13	0	0	2	0
176	0	71	175	112	36.5714	3	0	0	0	0	0	1	6	144	0	235	89	72	38	6	1	1	180	0	0	0	0	0	0	0	0	0	0	0	0	0	0	0	0	2000	0	0	0	0	16	1	2	3	1
177	0	76	172	91.8	31.0303	4	1	0	0	0	1	1	15	126	1	119	127	47	36	6	1	0	375	2.5	1	0	0	180	1	12	1	0	0	0	0	0	0	0	0	1000	500	0	484	1	55	0	0	4	1
178	0	30	172	97	32.788	1	0	0	0	0	0	0	0	169	0	313	103	83			1	1	131	0	0	0	0	0	0	0	0	0	0	0	0	0	0	0	0	1000	0	0	0	0	4	0	0	2	0
179	1	87	165	51	18.7328	3	0	0	0	0	0	0	5	143	0	321	64	75	40	8	1	1	170	0.5	1	0	0	0	0	25	1	0	0	0	0	0	0	0	0	1000	0	0	0	0	5	0	0
180	1	39	169	55.2	19.3271	2	0	1	0	0	0	1	1	101	1	557	70	>90	36	6	1	0	290	1.5	1	0	0	0	0	9	1	0	0	0	0	0	0	0	0	1200	0	0	0	0	7	0	0	5	1
181	1	90	153	71.8	30.672	3	0	0	0	0	1	1	6	151	0	195	86	51	36	11	1	1	215	1	1	0	0	0	0	0	0	0	0	0	0	0	0	0	0	1000	0	0	9	1	9	0	0	2	0
182	1	59	159	67	26.5021	3	0	0	0	0	1	1	6	123	0	488	200	23	32	2	1	0	277	0	0	0	0	0	0	0	0	0	0	0	0	0	0	0	0	1000	0	0	261	1	23	0	0	3	1
183	1	58	159	80	31.6443	4	0	0	0	0	0	1	5	92	1	236	160	30	16	4	1	1	225	14	1	0	0	0	0	0	0	0	0	0	0	0	0	0	0	3000	0	0	1048	1	85	0	0	5	1
184	0	71	160	62	24.2187	2	0	0	0	0	0	0	11	121	1	184	86	78	33	14	1	1	147	0	0	0	0	0	0	9	1	0	0	0	0	0	0	0	0	2000	0	0	0	0	7	0	0	4	1
185	1	82	158	44.6	17.8657	3	0	1	0	0	0	0	5	143	0	313	134	31	30	14	2	1	195	2	1	0	0	0	0	12	1	0	0	0	0	0	0	0	0	2000	0	0	0	0	5	0	0	3	1
186	0	86	171	71	24.281	4	0	0	0	0	0	0	10	92	1	207	159	33	31	6	4	1	180	0	0	0	0	1440	1	0	0	0	0	0	0	0	0	0	0	200	500	0	151	1	48	0	0	4	1
187	0	61	175	74.35	24.2776	3	0	0	0	0	1	1	5	167	0	183	83	87	42	5	1	1	141	2	1	0	0	0	0	0	0	0	0	0	0	0	0	0	0	1000	0	0	0	0	4	0	0	2	0
188	1	70	159	74	29.271	3	0	0	0	0	0	1	4	142	0	243	48	>90	40	11	4	1	219	3	1	0	0	0	0	0	0	0	0	0	0	0	0	0	0	2000	0	0	0	0	5	0	0	3	1
189	0	46	180	115	35.4938	3	0	0	0	0	0	0	1	142	0	166	78	>90	40	22	2	1	134	0.5	1	0	0	0	0	0	0	0	0	0	0	0	0	0	0	2000	0	0	134	1	9	0	0	3	1
190	0	83	174	59	19.4874	3	0	0	0	0	1	1	9	96	1	247	279	17	24	4	2	1	190	3.5	1	0	0	0	0	0	0	0	0	0	0	0	0	0	0	2000	0	0	59	1	13	1	2	4	1
191	0	67	162.5	66.4	25.1456	2	0	0	0	0	0	1	3	164	0	236	102	65	43	10	1	1	195	2	1	0	0	0	0	9	1	0	0	0	0	0	0	0	0	4000	0	0	0	0	7	0	0	2	0
192	0	35	165	110.6	40.6244	3	0	1	0	0	0	1	0	170	0	211	66	>90	40	6	1	1	341	2	1	0	0	0	0	0	0	0	0	0	0	0	0	0	0	2000	0	0	0	0	5	0	0	2	0
193	1	62	162	80	30.4832	3	1	0	0	0	0	0	9	139	0	328	53	>90	38	4	3	0	325	1.5	1	0	0	0	0	18	1	0	0	0	0	0	0	0	0	3000	0	0	0	0	4	1	2	2	0
194	0	75	162	67	25.5296	2	0	0	0	0	0	0	4	134	0	170	91	70	36	6	1	0	195	0.5	1	0	0	0	0	21	1	0	0	0	0	0	0	0	0	2000	0	0	0	0	5	0	0	2	0
195	0	67	163	70.85	26.6664	4	0	0	1	0	0	1	8	110	1	107	196	29	22	2	2	1	202	0	0	0	0	0	0	5	1	0	0	0	0	0	0	0	0	4000	0	0	41	1	5	0	0	4	1
196	0	80	169	95.45	33.4197	4	0	0	0	0	0	0	4	147	0	178	78	81	35	12	1	1	200	4	1	0	0	0	0	0	0	0	0	0	0	0	0	0	0	2000	0	0	36	1	22	0	0	2	0
197	0	84	160	73.4	28.6719	4	0	1	0	0	0	0	9	113	1	197	126	35	32	46	1	1	220	2.5	1	0	0	1365	1	0	0	0	0	0	0	0	0	29250	1	1000	0	0	111	1	4	0	0	4	1
198	1	53	152.4	76	32.7223	2	1	1	0	0	0	1	9	124	0	411	50	>90	38	5	1	0	228	0	0	0	0	0	0	0	0	0	0	0	0	0	0	0	0	2000	0	0	0	0	7	1	10	2	0
199	0	73	174	63	20.8086	3	0	0	0	0	1	1	5	133	0	193	105	56	27	22	1	1	190	8.5	1	0	0	0	0	0	0	0	0	0	0	0	0	0	0	4000	0	100	15	1	21	0	0	3	1
200	0	26	173	72.45	24.2073	3	1	0	0	0	0	0	6	121	1	465	80	>90	36	3	1	0	194	0	0	0	0	0	0	0	0	0	0	0	0	0	0	0	0	2000	0	0	0	0	4	0	0	4	1
201	1	41	162	135	51.4403	4	0	1	0	0	1	1	1	122	0	359	77	82	21	8	1	0	270	0	0	0	0	150	1	0	0	0	0	0	0	0	0	0	0	2500	1000	0	47	1	28	1	5	3	1
202	0	71	185	95	27.7575	2	1	0	0	0	0	0	6	150	0	117	95	68	34	13	1	1	171	0	0	600	1	0	0	0	0	0	0	0	0	0	0	0	0	1000	0	0	0	0	10	1	2	2	0
203	0	88	160	70.4	27.5	3	0	0	0	0	0	0	5	155	0	182	92	63	41	18	1	1	140	1	1	0	0	0	0	25	1	0	0	0	0	0	0	0	0	2000	0	0	0	0	6	0	0	2	0
204	1	45	168	132.2	46.8396	2	0	0	0	0	0	1	1	164	0	374	125	45	42	9	1	1	311	6	1	0	0	300	1	0	0	0	0	0	0	0	0	0	0	3500	1500	0	16	1	6	0	0	4	1
205	0	66	161	85.5	32.9848	3	0	0	0	1	0	0	3	111	1	356	65	>90	28	5	1	1	147	1.5	1	0	0	0	0	0	0	0	0	0	0	0	0	0	0	1500	0	0	0	0	16	1	13	4	1
206	1	51	156	127.8	52.5148	3	1	0	0	0	0	0	4	138	0	176	83	70	38	6	4	0	155	1.5	1	0	0	0	0	0	0	0	0	0	0	0	0	0	0	1000	0	0	0	0	3	0	0	2	0
207	0	61	180	88	27.1605	1	0	0	0	0	0	0	3	154	0	293	69	>90	41	16	1	1	151	0	0	0	0	0	0	0	0	0	0	0	0	0	0	0	0	1000	0	0	0	0	4	0	0	3	1
208	1	81	157	89	36.1069	2	0	0	0	0	0	1	5	118	1	188	73	66	38	7	2	0	380	0.5	1	0	0	0	0	30	1	0	0	0	0	0	0	0	0	2250	0	0	0	0	6	0	0	4	1
209	0	26	174	103	34.0203	2	0	0	0	0	0	0	0	167	0	243	89	>90	40	8	4	1	226	0	0	0	0	0	0	0	0	0	0	0	0	0	0	0	0	2000	0	0	0	0	3	1	7	2	0
210	1	77	152	72	31.1634	3	1	0	0	0	0	1	10	86	1	166	67	76	32	2	1	1	280	0	0	0	0	0	0	0	0	0	0	0	0	0	0	0	0	1000	0	0	0	0	18	0	0	4	1
211	0	70	152	51.8	22.4204	2	0	0	0	0	0	1	3	102	1	388	67	>90	29	6	1	1	130	0	0	0	0	0	0	0	0	0	0	0	0	0	0	0	0	1000	0	0	0	0	9	0	0	4	1
212	1	72	170	58	20.0692	1	0	0	0	0	0	0	5	145	0	258	76	67	40	10	1	1	118	1	1	0	0	0	0	20	1	0	0	0	0	0	0	0	0	1000	0	0	0	0	4	1	22	2	0
213	1	44	171	90	30.7787	2	0	1	0	0	1	1	1	117	1	184	63	>90	31	4	4	0	238	0	0	0	0	0	0	0	0	0	0	0	0	0	0	0	0	2000	0	0	0	0	5	0	0	2	0
214	1	72	157	64	25.9645	2	1	0	0	0	0	0	6	135	0	291	66	80	37	20	4	1	179	1	1	0	0	0	0	0	0	0	0	0	0	0	0	0	0	1000	0	0	0	0	5	0	0	2	0
215	0	75	165	70.5	25.8953	3	0	0	1	0	0	0	5	161	0	205	87	75	42	13	1	1	136	3	1	0	0	0	0	0	0	0	0	0	0	0	0	0	0	2000	0	0	0	0	6	0	0	3	1
216	0	33	170	108.6	37.5779	2	0	0	0	0	0	0	0	155	0	226	89	>90	41	8	2	0	230	0	0	400	1	0	0	6	1	0	0	0	0	0	0	0	0	3000	0	0	0	0	6	0	0	2	0
217	1	53	152	53	22.9398	2	0	0	0	0	0	1	3	129	0	246	56	>90	38	3	4	0	156	1	1	0	0	0	0	0	0	0	0	0	0	0	0	0	0	2000	0	0	0	0	2	0	0
218	0	37	176	72.9	23.5343	3	0	0	0	0	1	1	0	160	0	172	103	80	34	3	2	0	324	0	0	0	0	0	0	0	0	0	0	0	0	0	0	0	0	2000	0	0	0	0	16	0	0	2	0
219	1	80	150	36.8	16.3556	3	0	0	0	0	1	1	4	86	1	310	68	73	17	4	1	1	318	3.5	1	0	0	0	0	0	0	0	0	0	0	0	0	0	0	1000	0	0	5	1	31	0	0	5	1
220	0	61	166	65	23.5883	2	0	0	0	0	1	1	3	144	0	211	96	73	32	7	1	1	322	2.5	1	0	0	0	0	0	0	0	0	0	0	0	0	0	0	5000	0	0	0	0	13	1	4	4	1
221	0	68	183	81.2	24.2468	2	0	0	0	0	0	1	3	153	0	256	72	>90	33	14	2	1	145	0	0	0	0	0	0	0	0	0	0	0	0	0	0	0	0	2000	0	0	0	0	4	0	0	2	0
222	1	89	157	61	24.7475	3	0	0	0	0	0	1	6	150	0	217	56	79	41	11	1	1	179	2.5	1	0	0	0	0	0	0	0	0	0	0	0	0	0	0	2000	0	0	6	1	9	0	0	2	0
223	1	52	151	75	32.8933	1	0	0	0	0	0	1	3	134	0	262	41	76	42	6	1	1	165	0.5	1	0	0	0	0	12	1	0	0	0	0	0	0	0	0	2000	0	0	0	0	3	0	0	3	1
224	0	57	161.5	71.6	27.4516	3	0	0	0	0	0	0	2	176	0	276	81	>90	28	11	1	1	362	10	1	0	0	180	1	0	0	0	0	0	0	0	0	0	0	2000	1500	0	14	1	18	0	0	2	0
225	1	76	170	53.2	18.4083	2	0	0	0	0	0	1	4	143	0	146	62	84	37	9	1	1	165	0	0	0	0	0	0	0	0	0	0	0	0	0	0	0	0	1000	500	0	0	0	4	1	4	3	1
226	0	66	162	80.9	30.8261	3	0	0	0	0	0	0	4	161	0	275	83	84	40	22	1	1	182	0	0	0	0	0	0	0	0	0	0	0	0	0	0	0	0	1000	0	0	0	0	7	0	0	3	1
227	1	87	160	70.5	27.5391	3	0	0	0	0	0	1	9	137	0	264	81	56	44	8	1	1	160	2.25	1	0	0	0	0	0	0	0	0	0	0	0	0	0	0	1000	0	0	19	1	15	0	0	3	1
228	1	75	149	42.6	19.1883	4	0	1	0	0	0	1	7	80	1	394	61	85	17	5	1	1	331	8.5	1	0	0	0	0	0	0	0	0	0	0	0	0	0	0	4000	0	100	66	1	22	0	0	5	1
229	0	54	180	72.3	22.3148	2	0	1	0	0	0	0	2	148	0	303	76	>90	29	14	2	1	179	0	0	0	0	0	0	0	0	0	0	0	0	0	0	0	0	1000	0	0	0	0	10	0	0	2	0
230	0	78	170	80	27.6817	3	0	0	0	0	0	1	6	144	0	248	134	43	28	15	1	1	180	2	1	0	0	0	0	0	0	0	0	0	0	0	0	0	0	2000	0	0	14	1	9	0	0	2	0
231	0	88	179	55.4	17.2903	4	0	0	0	0	1	1	6	108	1	216	129	42	27	4	1	1	143	0	0	0	0	0	0	0	0	0	0	0	0	0	0	0	0	1000	0	0	61	1	16	0	0	4	1
232	1	75	149	44	19.8189	4	0	1	0	0	0	0	10	119	1	510	90	53	29	6	1	1	45	3	1	0	0	0	0	0	0	0	0	0	0	0	0	0	0	1000	0	0	0	0	8	1	19	4	1
233	0	66	178	63	19.8839	3	0	1	1	0	0	0	3	163	0	296	64	>90	27	12	1	1	257	0	0	0	0	0	0	0	0	0	0	0	0	0	0	0	0	3500	0	0	0	0	6	0	0	2	0
234	0	57	158	65	26.0375	2	0	0	0	0	0	0	2	153	0	234	85	87	36	12	1	1	127	0	0	0	0	0	0	0	0	0	0	0	0	0	0	0	0	1300	500	0	0	0	13	0	0	2	0
235	1	89	162.5	44	16.6627	2	1	0	0	0	0	0	7	126	0	332	55	80	38	10	1	0	169	0	0	0	0	0	0	0	0	0	0	0	0	0	0	0	0	1000	0	0	124	1	10	0	0	4	1
236	1	89	155	64.25	26.743	3	0	0	0	0	0	1	8	133	0	232	89	55	39	27	1	1	170	1.5	1	0	0	0	0	9	1	0	0	0	0	0	0	0	0	1000	0	0	50	1	20	1	0	4	1
237	1	85	164	54.4	20.2261	3	0	0	0	0	0	1	7	135	0	206	168	24	38	9	1	1	145	2.5	1	0	0	0	0	6	1	0	0	0	0	0	0	0	0	1400	0	0	7	1	8	1	2	2	0
238	1	85	158	53.2	21.3107	4	0	0	0	0	0	1	7	116	1	295	90	50	30	20	1	1	138	1.5	1	0	0	0	0	0	0	0	0	0	0	0	0	0	0	1000	0	0	7	1	16	1	20	4	1
239	1	41	163	59.7	22.4698	3	0	0	0	0	1	1	1	109	1	182	126	45	28	53	1	0	466	2.5	1	0	0	900	1	0	0	0	0	0	0	0	0	0	0	5000	0	200	92	1	29	1	4	4	1
240	0	66	177	95	30.3233	4	0	0	0	0	1	1	5	69	1	336	233	24	14	10	1	0	170	1.5	1	0	0	1200	1	0	0	0	0	0	0	0	0	0	0	1500	0	100	151	1	25	0	0	4	1
241	1	91	173	64.8	21.6512	4	0	0	0	0	0	1	6	149	0	299	195	19	32	3	1	1	158	4	1	0	0	0	0	0	0	0	0	0	0	0	0	0	0	2000	0	0	22	1	7	0	0	2	0
242	0	38	177	71	22.6627	3	1	0	0	0	0	0	1	127	1	364	96	86	37	7	1	0	210	0.75	1	0	0	0	0	0	0	0	0	0	0	0	0	0	0	3000	0	0	18	1	7	0	0	3	1
243	1	72	163	59.8	22.5074	3	0	0	0	0	0	1	4	90	1	253	38	>90	21	5	1	1	312	0	0	0	0	0	0	0	0	0	0	0	0	0	0	0	0	2000	0	100	16	1	39	0	0	5	1
244	0	62	188	95.4	26.9919	4	1	0	0	1	0	0	9	105	1	431	58	>90	31	4	1	1	165	4.5	1	0	0	0	0	0	0	0	0	0	0	0	0	0	0	1000	0	0	0	0	14	1	15	4	1
245	1	82	162	60	22.8624	3	0	0	0	0	1	1	6	131	0	209	61	81	35	10	1	1	205	0.5	1	0	0	0	0	12	1	0	0	0	0	0	0	0	0	2000	0	0	0	0	10	0	0	2	0
246	1	79	160	72.7	28.3984	3	0	0	1	0	1	1	6	100	1	282	224	17	24	7	1	1	400	4.5	1	0	0	510	1	0	0	0	0	0	0	0	0	0	0	2000	0	0	121	1	23	0	0	5	1
247	1	64	154	105.2	44.3582	4	0	0	0	0	1	1	5	91	1	273	107	47	20	16	1	0	597	0	0	0	0	0	0	0	0	0	0	0	0	0	0	0	0	4000	0	100	857	1	189	0	0	4	1
248	1	82	160	72.4	28.2812	3	1	0	0	0	0	1	11	128	0	232	53	85	32	9	1	1	385	2	1	0	0	0	0	0	0	0	0	0	0	0	0	0	0	2000	500	0	12	1	44	1	14	3	1
249	0	88	165	97.8	35.9229	4	1	0	0	0	0	0	7	92	1	448	291	16	17	8	1	1	215	7.5	1	0	0	1800	1	9	1	0	0	0	0	0	0	0	0	3000	500	100	67	1	18	0	0	4	1
250	0	83	180	73.3	22.6235	3	0	0	0	0	0	0	5	127	1	246	183	29	40	46	1	1	153	3.5	1	0	0	0	0	0	0	0	0	0	0	0	0	0	0	2000	0	0	0	0	13	0	0	3	1
251	1	68	166	87	31.5721	4	0	1	0	0	0	1	6	99	1	312	45	90	48	21	1	1	300	3	1	0	0	1065	1	0	0	0	0	0	0	0	0	0	0	3000	0	300	60	1	30	0	0	4	1
252	1	86	153	49.4	21.103	4	0	0	0	0	0	0	5	123	0	887	76	55	37	9	1	1	176	5	1	0	0	1875	1	0	0	0	0	0	0	0	0	0	0	2000	0	100	74	1	20	0	0	2	0
253	1	69	156	88.3	36.2837	4	0	0	0	0	0	1	4	149	0	289	122	39	48	7	1	1	253	6	1	0	0	0	0	0	0	0	0	0	0	0	0	0	0	3000	0	400	30	1	16	0	0	4	1
254	1	23	156	47	19.313	1	0	0	0	0	0	1	0	154	0	228	59	>90	42	12	1	1	131	0	0	0	0	0	0	0	0	0	0	0	0	0	0	0	0	2000	0	0	0	0	5	0	0	2	0
255	0	60	175	74.6	24.3592	2	0	1	0	0	0	0	3	144	0	183	83	87	42	5	4	1	163	0	0	0	0	0	0	0	0	0	0	0	0	0	0	0	0	1000	0	0	0	0	6	0	0	2	0
256	1	72	159	54.6	21.5972	3	0	0	0	1	1	1	5	107	1	240	59	88	25	11	1	1	208	1	1	0	0	0	0	0	0	0	0	0	0	0	0	0	0	2000	0	0	0	0	11	0	0	4	1
257	1	61	154	101	42.5873	2	0	0	0	0	0	0	3	143	0	244	74	74	45	7	1	1	165	0.5	1	0	0	0	0	0	0	0	0	0	0	0	0	0	0	2000	0	0	0	0	4	0	0	2	0
258	0	66	168	156.4	55.4138	2	0	0	0	0	0	0	6	156	0	290	75	>90	39	16	1	1	146	4.5	1	0	0	0	0	25	1	0	0	0	0	0	0	0	0	2000	0	0	0	0	4	1	13	3	1
259	0	88	172	56.65	19.1489	4	0	0	0	0	0	0	5	147	0	290	88	67	38	28	1	1	146	0	0	0	0	0	0	21	1	0	0	0	0	0	0	0	0	1000	0	0	0	0	5	1	3	2	0
260	0	28	168	68.2	24.1638	1	0	1	0	0	0	0	0	89	1	227	97	>90	37	7	3	1	176	2.5	1	0	0	0	0	0	0	0	0	0	0	0	0	0	0	1000	0	0	0	0	4	0	0	4	1
261	0	69	170	72	24.9135	3	0	0	1	0	0	0	5	125	1	114	100	66	31	38	1	0	185	0	0	0	0	0	0	6	1	0	0	0	0	0	0	0	0	1000	0	0	0	0	7	0	0	3	1
262	0	42	176	58.5	18.8856	3	0	1	0	0	1	1	2	106	1	337	65	>90	30	3	1	0	225	0	0	0	0	0	0	0	0	0	0	0	0	0	0	0	0	1000	0	0	0	0	14	0	0	4	1
263	0	51	168	75	26.5731	3	0	0	1	0	0	0	5	84	1	87	69	>90	32	31	1	1	200	0	0	0	0	0	0	0	0	0	0	0	0	0	0	0	0	1000	0	0	99	1	11	0	0	5	1
264	0	84	175	87.35	28.5224	2	0	0	0	0	0	1	6	141	0	225	109	53	39	59	2	1	222	0	0	0	0	0	0	0	0	0	0	0	0	0	0	0	0	3000	0	0	0	0	8	0	0	2	0
265	0	91	170	51.9	17.9585	4	0	0	0	0	0	1	7	118	1	217	65	81	32	15	1	1	105	3.5	1	0	0	0	0	0	0	0	0	0	0	0	0	0	0	400	0	0	365	1	26	0	0	3	1
266	0	88	164	61.6	22.903	4	0	0	0	0	0	1	7	101	1	102	89	66	28	2	1	1	157	2	1	0	0	0	0	0	0	0	0	0	0	0	0	0	0	1000	0	0	51	1	8	1	8	4	1
267	1	49	178	73.55	23.2136	1	0	0	0	0	0	0	1	137	0	82	87	67	36	22	4	1	99	1	1	0	0	0	0	0	0	0	0	0	0	0	0	0	0	1000	0	0	0	0	3	0	0	2	0
268	1	75	161	48	18.5178	4	0	1	0	0	0	1	7	127	0	292	56	87			1	1	172	4.5	1	0	0	0	0	0	0	0	0	0	0	0	0	0	0	2000	0	0	0	0	10	0	0	3	1
269	1	86	163	72	27.0993	3	0	0	0	0	0	1	5	142	0	247	68	70	33	16	1	1	210	12.5	1	0	0	0	0	3	1	0	0	0	0	0	0	0	0	3000	500	0	0	0	7	0	0	3	1
270	0	67	177	66	21.0667	3	0	0	0	0	0	0	3	153	0	201	169	35	25	35	1	1	75	0	0	0	0	1755	1	0	0	0	0	0	0	0	0	0	0	800	500	0	412	1	40	1	0	3	1
271	1	70	147	55	25.4524	4	0	0	0	0	0	1	4	91	1	126	41	>90	17	11	1	1	180	4	1	0	0	60	1	0	0	0	0	0	0	0	0	0	0	1000	0	0	185	1	47	0	0	4	1
272	1	51	175	59.6	19.4612	3	0	1	0	0	1	1	2	137	0	181	64	>90	34	18	1	0	155	0	0	0	0	0	0	0	0	0	0	0	0	0	0	0	0	1000	0	0	0	0	11	0	0	2	0
273	0	94	166	66.7	24.2053	4	0	0	0	0	1	1	10	101	1	259	202	23	34	11	1	1	177	3	1	0	0	210	1	0	0	0	0	0	0	0	0	0	0	1000	0	0	6	1	11	1	6	4	1
274	1	58	180	84.25	26.0031	2	0	0	0	0	1	1	2	155	0	341	70	83	44	6	1	1	138	0	0	0	0	0	0	0	0	0	0	0	0	0	0	0	0	1000	0	0	0	0	9	0	0	2	0
275	0	60	178	76	23.9869	2	0	0	0	0	0	1	2	132	0	269	55	>90	30	5	1	1	149	1	1	0	0	0	0	0	0	0	0	0	0	0	0	0	0	2000	0	0	0	0	5	0	0	2	0
276	1	94	150	47.1	20.9333	3	0	0	0	0	0	0	6	138	0	140	92	45	35	16	1	1	180	1.5	1	0	0	0	0	5	1	0	0	0	0	0	0	0	0	1000	0	0	0	0	14	0	0	2	0
277	1	81	158	49	19.6283	3	0	0	0	0	1	1	6	127	0	415	343	10	29	16	1	1	186	7.5	1	0	0	0	0	0	0	0	0	0	0	0	0	0	0	2000	0	200	131	1	18	0	0	4	1
278	0	84	165	70	25.7117	3	0	0	0	0	0	0	6	147	0	289	101	58	38		1	1	150	1.5	1	0	0	0	0	12	1	0	0	0	0	0	0	0	0	2000	0	0	0	0	12	0	0	4	1
279	1	87	165	76.8	28.2094	2	1	0	0	0	0	1	12	85	1	326	131	31	30	8	1	1	195	0	0	0	0	0	0	0	0	0	0	0	0	0	0	0	0	3000	0	0	0	0	21	0	0	4	1
280	1	98	152	41.3	17.8757	4	0	0	0	0	0	0	7	143	0	236	69	63	33	16	1	1	206	2	1	0	0	495	1	0	0	0	0	0	0	0	0	0	0	1000	0	0	41	1	13	0	0	2	0
281	1	63	164	81	30.116	4	0	0	0	0	0	1	5	143	0	465	250	17	26	7	1	1	174	0	0	0	0	3210	1	0	0	0	0	260	1	3.75	1	0	0	4000	0	500	152	1	34	0	0	3	1
282	1	85	153	50	21.3593	3	0	0	0	0	0	1	6	145	0	188	83	55	25	7	1	1	151	0	0	0	0	0	0	0	0	0	0	0	0	0	0	0	0	1000	0	0	0	0	21	0	0	3	1
283	1	80	166	97	35.201	4	0	0	0	0	1	1	4	135	0	204	47	90	36	34	1	1	395	2.5	1	0	0	0	0	0	0	0	0	0	0	0	0	0	0	3000	0	100	150	1	81	0	0	2	0
284	1	80	166	95.9	34.8019	4	0	0	0	0	1	1	7	106	1	252	74	65	27	33	1	1	520	3.5	1	0	0	2218	1	0	0	0	0	0	0	0	0	0	0	1300	2000	0	27	1	105	0	0	4	1
285	1	92	158	59.8	23.9545	4	0	0	0	0	0	1	6	126	0	438	69	67	37	11	1	1	255	4	1	0	0	0	0	0	0	0	0	0	0	0	0	0	0	2000	0	0	0	0	13	0	0	4	1
286	1	80	158	51.3	20.5496	3	0	0	0	0	0	1	5	129	0	331	91	51	39	3	1	1	293	5.5	1	0	0	0	0	0	0	0	0	0	0	0	0	0	0	3000	0	0	239	1	19	0	0	4	1
287	0	28	183	88	26.2773	2	0	0	0	0	0	0	0	151	0	214	94	>90	34	17	2	1	143	0	0	0	0	0	0	0	0	0	0	0	0	0	0	0	0	1000	0	0	0	0	7	0	0	2	0
288	0	54	180	121.1	37.3765	3	0	1	0	0	0	0	2	143	0	444	381	14	38	13	1	1	183	2.5	1	0	0	0	0	0	0	0	0	0	0	0	0	0	0	4000	0	0	38	1	12	0	0	3	1
289	1	78	163	67	25.2174	3	0	0	0	0	1	1	4	169	0	415	61	84	43	16	2	1	275	4.5	1	0	0	0	0	0	0	0	0	0	0	0	0	0	0	3000	0	0	0	0	11	1	9	1	0
290	0	74	178	74	23.3556	2	1	0	0	0	0	1	4	151	0	347	86	76	37	16	1	1	160	2.5	1	0	0	0	0	0	0	0	0	0	0	0	0	0	0	2000	0	0	94	1	16	0	0	3	1
291	1	80	155	65	27.0552	2	0	0	0	0	0	1	5	135	0	219	62	82	36	19	1	1	143	1.5	1	0	0	0	0	0	0	0	0	0	0	0	0	0	0	2000	0	0	0	0	13	0	0	3	1
292	0	73	174	102.3	33.7891	4	1	0	0	0	0	1	8	154	0	166	92	70	38	12	1	0	392	9	1	0	0	0	0	0	0	0	0	0	0	0	0	0	0	4000	0	0	23	1	23	0	0	2	0
293	1	63	160	73.4	28.6719	1	0	0	0	0	0	0	3	116	1	209	60	>90	33	4	2	1	258	0	0	0	0	0	0	0	0	0	0	0	0	0	0	0	0	2000	0	0	0	0	7	0	0	3	1
294	1	80	159	82	32.4354	2	1	0	0	0	0	1	6	119	1	415	62	82	38	4	1	0	343	7.4	1	0	0	0	0	0	0	0	0	0	0	0	0	0	0	2000	0	0	0	0	21	1	14	2	0
295	1	41	174	156.5	51.6911	3	0	0	0	0	1	1	1	120	0	125	60	>90	34	5	1	0	390	0	0	0	0	0	0	0	0	0	0	0	0	0	0	0	0	5000	0	0	9	1	16	1	1	4	1
296	1	23	170	50	17.301	1	0	0	0	0	0	1	0	155	0	385	62	>90	36	12	1	1	285	3	1	0	0	0	0	0	0	0	0	0	0	0	0	0	0	4000	500	0	0	0	6	0	0	2	0
297	1	70	159.5	56	22.0124	3	0	0	0	1	0	0	9	116	1	472	60	89	38	4	4	0	169	1.5	1	0	0	0	0	0	0	0	0	0	0	0	0	0	0	1000	0	0	0	0	8	0	0	4	1
298	1	68	160	57	22.2656	4	0	0	0	0	0	0	3	114	1	338	82	62	39	6	1	0	300	0	0	0	0	3075	1	0	0	0	0	0	0	0	0	0	0	4000	0	0	190	1	47	0	0	3	1
299	1	79	167	65	23.3067	2	0	0	0	0	0	0	4	137	0	226	66	76	38	10	2	0	178	0	0	0	0	0	0	0	0	0	0	0	0	0	0	0	0	1000	0	0	0	0	6	1	3	2	0
300	0	63	186	114	32.9518	2	0	1	0	0	0	0	3	141	0	215	93	75	40	15	2	1	220	0	0	0	0	0	0	0	0	0	0	0	0	0	0	0	0	2000	0	0	0	0	5	0	0	3	1
301	1	68	154.7	67.4	28.163	3	0	0	0	0	0	0	3	123	0	175	70	76	27	14	2	1	150	2.5	1	0	0	0	0	18	1	0	0	0	0	0	0	0	0	2000	0	0	0	0	7	0	0	3	1
302	1	80	174	70.3	23.2197	3	0	0	0	0	0	0	4	130	0	231	85	55	38	5	1	1	159	4	1	0	0	0	0	0	0	0	0	0	0	0	0	0	0	1000	0	0	0	0	8	0	0	4	1
303	0	58	175	88	28.7347	2	1	0	0	0	0	1	8	123	1	330	75	>90	34	8	1	1	155	0	0	0	0	0	0	0	0	0	0	0	0	0	0	0	0	1000	0	0	0	0	4	0	0	4	1
304	0	35	178	100	31.5617	1	0	0	0	0	0	0	0	160	0	174	83	>90	47	13	1	1	162	2.5	1	0	0	0	0	6	1	0	0	0	0	0	0	0	0	2000	0	0	0	0	6	0	0	2	0
305	0	80	172	72	24.3375	4	0	0	0	0	1	1	4	97	1	175	322	15	33	17	1	1	290	6	1	0	0	4485	1	18	1	0	0	1460	1	0	0	0	0	5000	0	300	21	1	1	0	0	4	1
306	0	33	175	87	28.4082	2	0	0	0	0	0	0	0	155	0	238	64	>90	40	34	2	1	133	0	0	0	0	0	0	0	0	0	0	0	0	0	0	0	0	2000	0	0	0	0	3	0	0	2	0
307	1	78	150	105	46.6667	4	0	0	0	0	0	1	8	129	0	229	209	19	21	8	1	1	240	3	1	0	0	3845	1	0	0	0	0	0	0	3.3	1	0	0	5000	0	0	484	1	20	0	0	3	1
308	1	81	162	51.7	19.6997	3	0	0	0	0	0	0	7	165	0	283	90	52	37		1	1	161	2.5	1	0	0	0	0	0	0	0	0	0	0	0	0	0	0	1000	0	0	44	1	9	0	0	2	0
309	1	70	168	78	27.6361	2	0	0	0	0	0	1	3	128	0	250	58	90	36	5	1	0	209	0	0	0	0	0	0	0	0	0	0	0	0	0	0	0	0	3000	0	0	0	0	6	0	0	3	1
310	1	60	167	54	19.3625	3	0	0	0	0	1	1	2	147	0	426	70	81	35	36	1	0	257	1	1	0	0	0	0	0	0	0	0	0	0	0	0	0	0	2000	0	0	0	0	13	0	0	2	0
311	0	66	180	70	21.6049	4	1	0	0	0	0	0	9	141	0	342	93	72	31	4	1	1	183	4	1	0	0	0	0	0	0	0	0	0	0	0	0	0	0	4200	0	0	0	0	7	0	0	3	1
312	1	49	170	95	32.872	2	0	0	0	0	0	0	1	154	0	212	72	85	42	20	1	1	165	0	0	0	0	0	0	0	0	0	0	0	0	0	0	0	0	2000	0	0	0	0	6	0	0	3	1
313	0	81	168	78	27.6361	2	0	0	0	0	0	1	7	150	0	185	89	69	34	10	1	1	307	0	0	0	0	0	0	0	0	3075	1	0	0	0	0	0	0	4000	0	0	347	1	23	0	0	3	1
314	0	50	183	92.2	27.5314	1	0	0	0	0	0	0	1	148	0	209	87	89	39	10	1	1	124	0	0	0	0	0	0	0	0	0	0	0	0	0	0	0	0	1000	0	0	0	0	4	0	0	3	1
315	1	80	149	39.45	17.7695	4	1	0	0	0	0	0	5	131	0	193	63	80	38	13	1	1	254	3.5	1	0	0	0	0	12	1	0	0	0	0	0	0	0	0	2000	0	0	32	1	2	0	0	4	1
316	1	42	152	53.35	23.0912	3	0	1	0	0	1	1	1	117	1	307	59	>90	33	18	1	1	153	0	0	0	0	0	0	0	0	0	0	0	0	0	0	0	0	2000	0	0	0	0	9	0	0	4	1
317	1	58	158	62	24.8358	2	0	0	0	0	0	0	2	156	0	233	60	>90	43	10	2	1	188	0	0	0	0	0	0	0	0	0	0	0	0	0	0	0	0	2000	0	0	8	1	8	0	0	3	1
318	0	65	171	82.5	28.2138	3	0	0	0	0	0	0	3	139	0	163	93	74	37	7	2	1	180	5.5	1	0	0	0	0	0	0	0	0	0	0	0	0	0	0	2000	0	0	0	0	15	0	0	3	1
319	0	70	178	76	23.9869	2	0	0	0	0	0	0	3	172	0	261	84	80	38	16	1	1	199	0	0	0	0	0	0	0	0	0	0	0	0	0	0	0	0	3000	0	600	15	1	5	0	0	4	1
320	1	59	163	63	23.7118	3	0	1	0	0	0	1	2	146	0	279	65	89	39	7	1	1	245	2.25	1	0	0	0	0	12	1	0	0	0	0	0	0	0	0	3000	0	0	0	0	7	0	0	2	0
321	1	53	160	107	41.7969	3	1	0	0	1	1	1	4	133	0	391	51	>90	35	7	1	1	230	2.5	1	0	0	0	0	0	0	0	0	0	0	0	0	0	0	1500	0	0	0	0	5	0	0	3	1
322	1	86	152.5	69	29.6694	3	0	0	0	0	1	1	5	104	1	163	57	80	26	22	1	1	125	0	0	0	0	0	0	0	0	0	0	0	0	0	0	0	0	1000	0	0	0	0	7	0	0	4	1
323	1	90	153	45	19.2234	3	0	0	0	0	1	1	5	134	0	254	87	50	41	8	1	1	156	3	1	0	0	0	0	0	0	0	0	0	0	0	0	0	0	1000	0	0	0	0	3	0	0	2	0
324	0	33	195	105	27.6134	1	0	0	0	0	0	0	0	167	0	276	101	84	47	17	4	1	236	0	0	0	0	0	0	0	0	0	0	0	0	0	0	0	0	1000	0	0	0	0	5	0	0	2	0
325	0	58	180	95	29.321	1	0	0	0	0	0	0	2	98	1	594	221	27	23	130	1	1	318	0	0	0	0	0	0	0	0	0	0	0	0	0	0	0	0	3000	0	200	57	1	21	0	0	4	1
326	0	69	178	91	28.7211	4	0	0	0	0	0	0	4	100	1	73	320	16	33	76	1	1	141	0	0	0	0	2925	1	0	0	0	0	0	0	6.45	1	0	0	1000	0	200	102	1	7	0	0	4	1
327	0	62	170	69.5	24.0484	3	1	0	0	0	0	1	3	151	0	212	83	86	44	11	3	0	275	0	0	0	0	0	0	24	1	0	0	0	0	0	0	0	0	3000	0	0	0	0	9	0	0	3	1
328	0	66	177	71.5	22.8223	3	1	1	0	0	0	0	9	101	1	158	81	86	32	13	2	1	172	1.5	1	0	0	0	0	6	1	0	0	0	0	0	0	0	0	2000	0	0	0	0	5	0	0	4	1
329	0	60	195	100	26.2985	3	0	0	0	0	1	1	2	151	0	379	150	43	35	21	1	1	182	4.7	1	0	0	0	0	0	0	0	0	0	0	0	0	0	0	1200	0	0	0	0	7	0	0	2	0
330	0	54	177	97.5	31.1213	3	1	0	0	1	0	0	8	135	0	229	66	>90	38	6	1	1	205	0	0	0	0	0	0	0	0	0	0	0	0	0	0	0	0	1000	0	0	0	0	5	0	0	3	1
331	0	70	170	98	33.91	3	0	0	0	0	0	1	5	135	0	186	135	45	38	5	2	0	417	4.25	1	0	0	0	0	15	1	0	0	0	0	0	0	0	0	3000	0	0	0	0	4	0	0	2	0
332	0	44	172	66.25	22.3939	2	0	1	0	0	1	1	2	133	0	380	62	>90	39	10	2	1	178	0	0	0	0	0	0	0	0	0	0	0	0	0	0	0	0	1000	0	0	0	0	5	1	9	4	1
333	0	62	180	125	38.5802	3	0	1	0	0	0	1	4	169	0	96	103	66	32	38	1	1	141	3	1	0	0	0	0	0	0	0	0	0	0	0	0	0	0	1000	0	0	15	1	8	0	0	3	1
334	0	74	186	70	20.2336	3	1	1	0	0	0	1	8	107	1	154	236	22	35	3	1	0	312	0	0	0	0	0	0	25	1	0	0	0	0	0	0	0	0	1500	0	0	18	1	13	1	27	4	1
335	0	73	178	66	20.8307	3	0	0	0	0	0	1	4	133	0	137	76	86	32	54	1	1	164	2	1	0	0	0	0	0	0	0	0	0	0	0	0	0	0	1000	0	0	0	0	10	0	0	3	1
336	1	51	170	88	30.4498	2	0	1	0	0	1	1	2	125	0	242	45	>90	32	3	2	1	301	7	1	0	0	0	0	0	0	0	0	0	0	0	0	0	0	4000	0	0	0	0	6	0	0	3	1
337	0	65	171	90.6	30.9839	4	0	1	0	0	0	0	5	82	1	200	119	55	28	8	1	1	210	1.75	1	0	0	0	0	0	0	0	0	0	0	0	0	0	0	2000	0	0	14	1	42	0	0	5	1
338	1	74	171	82.7	28.2822	4	0	0	0	0	0	1	7	119	1	402	61	86	38	14	1	1	180	2	1	0	0	0	0	0	0	0	0	0	0	0	0	0	0	2000	0	0	7	1	11	1	9	4	1
339	1	56	172	68	22.9854	2	0	0	0	0	0	1	2	139	0	293	60	74	40	9	1	1	185	1	1	0	0	0	0	0	0	0	0	0	0	0	0	0	0	2000	0	0	0	0	8	0	0	2	0
340	1	39	162	57.6	21.9479	4	0	0	0	0	0	1	0	115	1	449	61	>90	38	3	1	1	225	0	0	0	0	1755	1	0	0	0	0	0	0	0	0	0	0	4000	500	0	333	1	45	1	12	4	1
341	0	71	175	97	31.6735	3	0	0	0	0	0	1	6	167	0	173	79	85	38	14	1	0	240	3	1	0	0	0	0	0	0	0	0	0	0	0	0	0	0	3000	500	0	67	1	11	0	0	2	0
342	0	66	175	72.2	23.5755	2	0	0	0	0	0	0	4	128	1	134	104	64	39	8	2	0	245	2.5	1	0	0	0	0	24	1	0	0	0	0	0	0	0	0	2000	0	0	0	0	4	0	0	3	1
343	0	70	165	96	35.2617	3	1	0	0	0	1	1	10	101	1	162	73	89	21	6	1	1	300	0	0	0	0	0	0	0	0	0	0	0	0	0	0	0	0	3000	0	0	17	1	27	0	0	4	1
344	0	23	180	62	19.1358	2	0	1	0	0	0	0	0	119	1	406	69	>90	30	10	2	1	254	0	0	0	0	0	0	0	0	0	0	0	0	0	0	0	0	2000	0	0	0	0	5	0	0	3	1
345	1	63	155	50	20.8117	3	0	0	0	0	0	1	3	140	0	298	66	85	20	5	1	1	180	0	0	0	0	0	0	0	0	0	0	0	0	0	0	0	0	2000	0	0	0	0	7	0	0	2	0
346	1	52	169	77	26.9598	1	0	0	0	0	0	1	2	153	0	296	64	>90	42	13	1	1	136	0	0	0	0	0	0	0	0	0	0	0	0	0	0	0	0	2000	0	0	0	0	6	0	0	2	0
347	0	63	175	70.25	22.9388	4	0	0	0	0	0	1	4	143	0	232	72	>90	26	17	2	1	153	7.5	1	0	0	195	1	0	0	0	0	0	0	0	0	0	0	1000	0	0	84	1	9	0	0	4	1
348	0	43	177	89	28.4082	1	0	0	0	0	0	0	1	171	0	283	94	85	43	11	3	0	223	0	0	0	0	0	0	0	0	0	0	0	0	0	0	0	0	3000	0	0	0	0	2	0	0	2	0
[truncated: 27 more columns]
